# Supplementary material for: Template-Free Manufacturing of Defined Structure and Size Polymeric Microparticles
Source: Nanomaterials (Basel). 2023 Nov 20;13(22):2976. doi: 10.3390/nano13222976 (PMC10674349; doi:10.3390/nano13222976)
Supplement: Supplementary file 1 [file nanomaterials-13-02976-s001.zip]

Archive with 1 entries (1 files):
- nanomaterials-2680791-supplementary.pdf
